# Supplementary material for: Assessment of Radiographic Image Texture in the Maxilla and Mandible Around Titanium Inserts Used for Osteosynthesis of Dentofacial Deformities
Source: J Funct Biomater. 2025 Dec 19;17(1):2. doi: 10.3390/jfb17010002 (PMC12842460; doi:10.3390/jfb17010002)
Supplement: Supplementary file 1 [file jfb-17-00002-s001.zip]

Archive with 1 entries (1 files):
- jfb-4015905-supplementary.pdf
